# Supplementary material for: Transcriptional substrates underlying functional connectivity profiles of subregions within the human sensorimotor cortex
Source: Hum Brain Mapp. 2022 Jul 27;43(18):5562–78. doi: 10.1002/hbm.26031 (PMC9704778; doi:10.1002/hbm.26031)
Supplement: Supplementary file 1 — Appendix S1 Supplementary Information [file HBM-43-5562-s001.zip]

Archive with 7 entries (7 files):
- HBM_26031_Supplementary file 1.pdf
- HBM_26031_Supplementary file 2.pdf
- HBM_26031_Supplementary file 3.pdf
- HBM_26031_Supplementary file 4.pdf
- HBM_26031_Supplementary file 5.pdf
- HBM_26031_Supplementary file 6.pdf
- HBM_26031_Supplementary materials_HBM_R2.doc
